# Supplementary material for: Exome Sequence Data of Eight SLC Transporters Reveal That SLC22A1 and SLC22A3 Variants Alter Metformin Pharmacokinetics and Glycemic Control
Source: Pharmaceuticals (Basel). 2024 Oct 17;17(10):1385. doi: 10.3390/ph17101385 (PMC11510168; doi:10.3390/ph17101385)
Supplement: Supplementary file 1 [file pharmaceuticals-17-01385-s001.zip]

Archive with 1 entries (1 files):
- pharmaceuticals-3194381-supplementary.pdf
